# Supplementary material for: Plasma Metabolic Disturbances in Parkinson’s Disease Patients
Source: Biomedicines. 2022 Nov 22;10(12):3005. doi: 10.3390/biomedicines10123005 (PMC9775245; doi:10.3390/biomedicines10123005)
Supplement: Supplementary file 1 [file biomedicines-10-03005-s001.zip]

Archive with 3 entries (2 files):
- Supplementary Materials/
- Supplementary Materials/Normality_test_VIP34.xlsx
- Supplementary Materials/Supplementary Materials.pdf
