# Supplementary material for: Plasma Metabolic Disturbances in Parkinson’s Disease Patients
Source: Biomedicines. 2022 Nov 22;10(12):3005. doi: 10.3390/biomedicines10123005 (PMC9775245; doi:10.3390/biomedicines10123005)
Supplement: Supplementary file 1 [file biomedicines-10-03005-s001.zip › Supplementary Materials/Normality_test_VIP34.xlsx]

## Sheet: Test
	VIP Variable	13-Docosenamide	Aconitic acid	2-(4-Methoxyphenyl)-2-(4-trimethoxysilyloxy)propane	25-Hydroxycholesterol	Taurine	9,12-Octadecadienoic acid	Acetic acid	Benzeneacetic acid	2-Hydroxybutyric acid	Cholestanol, 5,6-eposy-	cis-4,7,10,13,16,19-Docosahexaenoic acid	Eicosapentaenoic Acid	9-Hexadecenoic acid	D-Citramalic acid	D-Ribose	Hippuric acid	L-Methionine	L-Hydroxyproline	L-Tryptophan	L-3-Methoxytyrosine	Glycerol monostearate	Palmitic Acid	2-Oxopentanoic acid	Phosphoric acid, monomethyl ester	Ribonic acid	trans-9-Octadecenoic acid	1H-Indole-3-acetic acid, 5-methoxy-1-(trimethylsilyl)-	Creatinine	D-Ribopyranose	Succinic acid	3-[(Trimethylsilyl)oxy]cholest-5-en-7-one	L-Norvaline	L-Proline	Glycerol-3-phosphate
	Shapiro-Wilk Test for normality
	Control group
	Observations	12	12	12	12	12	12	12	12	12	12	12	12	12	12	12	12	12	12	12	12	12	12	12	12	12	12	12	12	12	12	12	12	12	12
	Significance level	0,05	0,05	0,05	0,05	0,05	0,05	0,05	0,05	0,05	0,05	0,05	0,05	0,05	0,05	0,05	0,05	0,05	0,05	0,05	0,05	0,05	0,05	0,05	0,05	0,05	0,05	0,05	0,05	0,05	0,05	0,05	0,05	0,05	0,05
	Mean of group	10470910,20625	2284905,859	22480267,901833	646825,786875	50617383,283333	34256002,08875	14177397,289133	1861969,823583	620100286,758333	2144415,24725	696961,504042	598267,192992	423665621,127667	4572103,33775	33067609,720833	5030249,923833	47153155,195833	1311969,8805	162313514,31	300627,568083	1471535,143633	12710635,563833	1165671,087883	29777413,008875	5707212,76125	145922094,116667	172927707,141667	50085826,95	697624,715592	3675148,558183	845904,49	88988650,458333	873083423,575	725389,520083
	Standard deviation	6574395,362482	1194803,192833	13673331,694226	638013,805148	77776099,43574	24122059,873452	7595288,471958	977720,329743	329961327,78686	1930017,772919	482551,716503	657639,034599	302765082,532342	5439019,018966	17134919,096357	4973073,437798	25388729,871249	993134,681917	163787166,798985	476149,268344	1278116,387039	9140734,158837	1238224,91514	32668730,313207	6965219,415001	119739608,611931	83983967,582695	35700112,16228	1190245,878259	2461299,484964	1220428,111432	62946561,718494	1221861412,49957	1374791,844276
	W Statistic	0,846988	0,965758	0,932687	0,881443	0,555692	0,841336	0,851043	0,892679	0,87876	0,901989	0,941269	0,763842	0,951915	0,752106	0,942909	0,833161	0,813562	0,881352	0,732868	0,443275	0,927862	0,945928	0,841151	0,810066	0,550001	0,838169	0,900172	0,900072	0,601886	0,850092	0,708374	0,937588	0,657879	0,591587
	Z Statistic	1,828913	-1,088053	0,228912	1,331813	3,905957	1,899582	1,776583	1,137812	1,375425	0,960999	-0,036812	2,674506	-0,426487	2,769007	-0,091991	1,997481	2,213894	1,333314	2,91464	4,345434	0,363815	-0,197859	1,901854	2,250092	3,930756	1,93809	0,996804	0,998739	3,692057	1,788976	3,085573	0,081622	3,396726	3,741822
	p-value	0,033706	0,861714	0,409469	0,091461	0,000047	0,028744	0,037818	0,1276	0,0845	0,168276	0,514683	0,003742	0,665124	0,002811	0,536648	0,022886	0,013418	0,091214	0,00178	0,000007	0,357998	0,578422	0,028595	0,012222	0,000042	0,026306	0,15943	0,158961	0,000111	0,036809	0,001016	0,467474	0,000341	0,000091
	PD group
	Observations	25	25	25	25	25	25	25	25	25	25	25	25	25	25	25	25	25	25	25	25	25	25	25	25	25	25	25	25	25	25	25	25	25	25
	Significance level	0,05	0,05	0,05	0,05	0,05	0,05	0,05	0,05	0,05	0,05	0,05	0,05	0,05	0,05	0,05	0,05	0,05	0,05	0,05	0,05	0,05	0,05	0,05	0,05	0,05	0,05	0,05	0,05	0,05	0,05	0,05	0,05	0,05	0,05
		0	0	0	0	0	0	0	0	0	0	0	0	0	0	0	0	0	0	0	0	0	0	0	0	0	0	0	0	0	0	0	0	0	0
	Mean of group	4822113,0966	3672577,227	21463374,21904	881158,0495	51680281,664	62488826,18348	15236399,540808	2329363,2606	537310432,0604	2823539,82644	650772,704112	1013569,012868	595540344,0724	5979918,203	47823431,992	11109157,9824	27576587,322	1306946,128992	279595152,776	220826096,578304	1276310,571672	33164771,9114	635608,491824	40157450,36024	9625091,0262	260463813,712	149057468,3924	49027088,16608	627072,580188	3703655,192884	1736900,49376	89476049,36664	884447176,18	1122287,48452
	Standard deviation	3837524,887155	940120,445685	19122641,757774	991650,020716	46491790,447222	33760408,906163	13054177,513177	719613,689983	399867108,812644	3105769,427333	587204,559654	707115,514396	245260562,107352	7215718,632965	19117165,686084	11234064,149352	10716121,627431	1670835,758231	249113833,644631	280845612,130708	1948142,173652	27510401,30014	809294,477507	32882949,926013	8860926,818361	150750835,02701	96974171,64158	43059085,564306	512140,359249	2866723,145053	2394513,156583	79235227,543804	956666755,242775	1287986,036048
	W Statistic	0,916701	0,960121	0,891676	0,834207	0,720225	0,968023	0,89861	0,868015	0,850174	0,84219	0,892818	0,911109	0,86329	0,595591	0,875917	0,632731	0,91775	0,756422	0,84851	0,774552	0,613394	0,870693	0,743424	0,895327	0,78562	0,964645	0,870206	0,887538	0,875765	0,920677	0,755583	0,891626	0,845083	0,817608
	Z Statistic	1,715611	0,209854	2,252621	3,122675	4,192318	-0,24156	2,117392	2,656483	2,915661	3,021793	2,230954	1,84844	2,728384	4,945502	2,530273	4,748572	1,689718	3,909092	2,938239	3,750976	4,85347	2,614583	4,01537	2,182537	3,648064	-0,036303	2,622266	2,329258	2,53278	1,615634	3,916124	2,253569	2,983967	3,317729
	p-value	0,043117	0,416891	0,012142	0,000896	0,000014	0,595439	0,017113	0,003948	0,001775	0,001256	0,012842	0,032269	0,003182	<0.000001	0,005699	0,000001	0,045541	0,000046	0,00165	0,000088	0,000001	0,004467	0,00003	0,014535	0,000132	0,514479	0,004367	0,009923	0,005658	0,053087	0,000045	0,012112	0,001423	0,000454
	t-Test (two-sample assuming unequal variances)
	t Statistic		-3,847506
	df		35
	p-value two-tail		0,000484
			significant difference
	Non-parametric (distribution-free) U Manna-Whitney Test
	Statystyka U	57		146	146	84	74	144	112	134	146	136	98	87	104	82	66	55	114	99	14	120	88	114	122	81	82	132	139	107	150	143,5	144	148,5	125
	Statystyka U	243		154	154	216	226	156	188	166	154	164	202	213	196	218	234	245	186	201	286	180	212	186	178	219	218	168	161	193	150	156,5	156	151,5	175
	Wartość p (dokładne)	0,001863		0,910428	0,910208	0,032182	0,012784	0,860122	0,227287	0,61983	0,910816	0,665778	0,095026	0,041392	0,141553	0,027041	0,00551	0,00146	0,253374	0,101893	0,0001	0,332608	0,044905	0,223976	0,377522	0,024739	0,027041	0,575279	0,736936	0,168846	1	0,846273	0,860436	0,974456	0,429746
	Statystyka Z (z poprawką dla rang wiązanych)	3,00466		0,114125	0,114371	-2,141323	2,449543	0,178815	1,216661	0,502886	0,11369	0,437998	-1,687503	-2,04399	-1,492437	-2,206211	-2,725481	-3,082207	-1,168063	-1,654658	-4,489176	-0,995032	-2,011546	-1,241469	-0,90844	-2,238656	-2,206211	-0,583997	-0,356972	-1,399758	0	-0,212981	-0,194666	-0,048768	-0,815176
	Wartość p (asymptotyczne)	0,002659		0,909139	0,908943	0,032248	0,014304	0,858083	0,223733	0,615044	0,909484	0,661388	0,091507	0,040955	0,135585	0,027369	0,006421	0,002055	0,242781	0,097994	0,000007	0,319721	0,044268	0,214433	0,363646	0,025178	0,027369	0,559222	0,721113	0,161586	1	0,831342	0,845655	0,961104	0,414972
		significant difference		ns	ns	significant difference	significant difference	ns	ns	ns	ns	ns	ns	significant difference	ns	significant difference	significant difference	significant difference	ns	ns	significant difference	ns	significant difference	ns	ns	significant difference	significant difference	ns	ns	ns	ns	ns	ns	ns	ns
